# Supplementary material for: Accuracy of parasitological and immunological tests for the screening of human schistosomiasis in immigrants and refugees from African countries: An approach with Latent Class Analysis
Source: PLoS Negl Trop Dis. 2017 Jun 5;11(6):e0005593. doi: 10.1371/journal.pntd.0005593 (PMC5472324; doi:10.1371/journal.pntd.0005593)
Supplement: S1 File — (XLSX) [file pntd.0005593.s001.xlsx]

## Sheet: WORKING_schisto28052016
id	sex	birth_d	nation	cca_d	cca	cca_plus	cca_min	eos	h_eos	ige	h_ige	rbc	ematuria	elisa	elisa_p	ict	ict_plus	ict_min	wb	wb_plus	wb_min	mansoni	haematob	micro	schisto	ab_fil	m_perst	ab_stro	fec_stro	strongy	helminth	ancilost	otherpar	hiv	ref_plus	ref_min	gold_pl	gold_min	ref_pl	ref_m	gold_p	gold_m
1	2	1979-06-23	GHANA	2015-12-30	0	0	0							0.21	0	0	0	0	3	1	0	0	0	0	1		2	0	0	0	Negativo	0	0	2	0	0	0	0	0	0	0	0
2	1	1997-01-21	SOMALIA	2015-05-19	0	0	0	0.08	0					0.15	0	0	0	0	0	0	0	0	0	0	0		2	0	0	0	Negativo	0	0	0	0	0	0	0	0	0	0	0
3	1	1999-01-01	SOMALIA	2015-04-24	0	0	0	0.13	0					0.15	0	0	0	0	0	0	0	0	0	0	0		2	0	0	0	Negativo	0	0	0	0	0	0	0	0	0	0	0
5	1	1993-01-12	COSTA D AVORIO	2015-08-10	0	0	0	0.14	0					0.13	0	0	0	0	0	0	0	0	0	0	0		2	40	0	0	Negativo	0	0	0	0	0	0	0	0	0	0	0
6	1	1996-02-02	GAMBIA	2014-11-19	0	0	0	0.11	0					0.13	0	0	0	0	0	0	0	0	0	0	0		2	0	0	0	Negativo	0	0	0	0	0	0	0	0	0	0	0
7	1	1997-02-04	BANGLADESH	2015-03-24	0	0	0	0.29	0			13	0	0.24	0	0	0	0	0	0	0	0	0	0	0		2	20	0	0	Negativo	0	0	0	0	0	0	0	0	0	0	0
8	1	1997-10-17	GHANA	2014-12-18	0	0	0	0.31	1					0.46	0	0	0	0	0	0	0	0	0	0	0		2	0	0	0	Negativo	1	1	0	0	0	0	0	0	0	0	0
10	1	1987-01-01	SENEGAL	2015-11-24	1	1	1	0.1	0	153	1	5	0	0.28	0	0	0	0	0	0	0	0	0	0	0		2	0	0	0	Negativo	0	0	0	0	0	0	0	0	0	0	0
11	1	2000-01-01	SOMALIA	2015-04-24	1	1	1	0.25	0					0.17	0	0	0	0	0	0	0	0	0	0	0		2	0	0	0	Negativo	0	0	0	0	0	0	0	0	0	0	0
12	1	1992-02-07	BURKINA FASO	2015-07-28	0	0	0	0.68	1					2.63	1	1	1	1	1	1	1	0	0	0	1		2	80	0	1	Negativo	1	1	0	1	1	1	1	1	1	1	1
13	1	1992-01-01	BURKINA FASO	2015-07-28	0	0	0	0.18	0					0.17	0	1	1	1	0	0	0	0	0	0	1		2	0	0	0	Negativo	0	0	0	0	0	0	0	0	0	0	0
14	1	1984-01-01	ERITREA	2015-01-02	1	1	1	1.12	1	6630	1	19	1	3.85	1	1	1	1	1	1	1	1	0	1	1		2	0	0	0	Negativo	0	0	0	1	1	1	1	1	1	1	1
15	1	1989-06-03	GHANA	2015-10-09	0	0	0	0.23	0					0.75	0	1	1	1	1	1	1	0	0	0	1		2	0	0	0	Negativo	0	0	0	0	0	0	0	1	1	1	1
16	1	1996-01-01	GHANA	2015-05-28	0	0	0	0.07	0					0.36	0	1	1	1	0	0	0	0	0	0	1		2	0	0	0	Negativo	0	0	0	0	0	0	0	0	0	0	0
19	2	1990-03-02	NIGERIA	2015-07-10	0	0	0	0.07	0			6	0	1.94	1	1	1	1	0	0	0	0	0	0	1		2	0	0	0	Negativo	0	0	0	0	0	0	0	1	1	1	1
21	2	1993-05-01	NIGERIA	2015-05-05	0	0	0	0.07	0					0.05	0	0	0	0	0	0	0	0	0	0	0		2	0	0	0	Negativo	0	0	0	0	0	0	0	0	0	0	0
22	1	1973-05-31	GHANA	2015-02-06	0	0	0	0.11	0	447	1	22	1	1.52	1	1	1	1	0	0	0	0	0	0	1		2	0	0	0	Negativo	0	0	0	0	0	0	0	1	1	1	1
24	1	1995-01-25	NIGERIA	2015-06-25	0	0	0	0.11	0					0.11	0	0	0	0	0	0	0	0	0	0	0		2	20	0	0	Negativo	0	0	0	0	0	0	0	0	0	0	0
25	2	1948-11-28	NIGERIA	2015-10-09	0	0	0	0.23	0			9	0	0.12	0	0	0	0	0	0	0	0	0	0	0		2	0	0	0	Negativo	0	0	0	0	0	0	0	0	0	0	0
28	1	2000-01-01	SOMALIA	2015-04-24	0	0	0	0.32	1	162	1	15	1	0.15	0	0	0	0	0	0	0	0	0	0	0		2	0	0	0	Negativo	0	0	0	0	0	0	0	0	0	0	0
30	1	1991-02-05	NIGERIA	2015-04-23	0	0	0	0.22	0					0.16	0	0	0	0	0	0	0	0	0	0	0		2	0	0	0	Negativo	0	0	0	0	0	0	0	0	0	0	0
31	1	1995-01-25	NIGERIA	2015-05-05	0	0	0	0.23	0	603	1	8	0	0.13	0	0	0	0	3	1	0	0	1	1	1		2	80	0	1	Negativo	1	1	0	0	0	1	1	0	0	1	1
32	1	1990-03-23	NIGERIA	2015-05-28	0	0	0	0.04	0					0.12	0	0	0	0	0	0	0	0	0	0	0		2	0	0	0	Negativo	0	0	0	0	0	0	0	0	0	0	0
37	1	1991-01-01	COSTA D AVORIO	2015-02-04	1	1	1	0.82	1	4400	1	12	0	1.97	1	1	1	1	1	1	1	1	0	1	1	0.25	0	0	0	0	Negativo	0	0	0	1	1	1	1	1	1	1	1
39	1	1984-02-01	GAMBIA	2014-11-19	0	0	0	0.1	0					0.12	0	0	0	0	0	0	0	0	0	0	0		2	0	0	0	Negativo	0	0	0	0	0	0	0	0	0	0	0
43	2	1966-05-21	COSTA D AVORIO	2015-08-11	0	0	0	0	0	588	1	1	0	0.11	0	0	0	0	0	0	0	0	0	0	0	0.13	0	0	0	0	Negativo	0	0	0	0	0	0	0	0	0	0	0
42	1	1991-09-12	SENEGAL	2015-07-16	0	0	0	0.82	1	4080	1	2	0	1.66	1	1	1	1	1	1	1	0	0	0	1	0.16	0	0	0	0	Negativo	0	0	0	1	1	1	1	1	1	1	1
48	2	1966-12-01	POLONIA	2015-09-08	0	0	0	0.08	0					0.58	0	0	0	0	0	0	0	0	0	0	0		2	0	0	0	Negativo	0	0	0	0	0	0	0	0	0	0	0
51	1	1995-01-06	GHANA	2014-12-09	0	0	0	0.23	0					0.14	0	0	0	0	0	0	0	0	0	0	0		2	0	0	0	Negativo	0	0	0	0	0	0	0	0	0	0	0
52	1	1972-03-08	GHANA	2015-10-14	0	0	0	0	0	139	1	5	0	0.25	0	2	1	0	1	1	1	0	0	0	1		2	0	0	0	Negativo	0	0	0	0	0	0	0	1	0	1	0
53	1	1994-01-07	GHANA	2014-12-22	0	0	0	0.35	1	2240	1	17	1	0.5	0	1	1	1	1	1	1	0	0	0	1		2	80	0	1	Negativo	0	1	0	0	0	0	0	1	1	1	1
58	1	1984-08-20	GHANA	2014-10-22	0	0	0	0.29	0	413	1	13	0	1.4	1	1	1	1	1	1	1	0	1	1	1		2	0	0	0	Negativo	0	0	0	1	1	1	1	1	1	1	1
60	1	1996-09-21	GHANA	2015-09-29	0	0	0	0.22	0					0.2	0	2	1	0	0	0	0	0	0	0	0		2	20	0	0	Negativo	0	0	0	0	0	0	0	0	0	0	0
62	1	1986-10-07	GHANA	2014-10-01	1	1	1	0.47	1	659	1	45	1	0.77	0	1	1	1	1	1	1	1	0	1	1		2	0	0	0	Negativo	0	0	0	1	1	1	1	1	1	1	1
63	1	1992-08-24	NIGERIA	2015-05-05	0	0	0	0.06	0					0.12	0	0	0	0	0	0	0	0	0	0	0		2	0	0	0	Negativo	0	0	0	0	0	0	0	0	0	0	0
64	1	1993-09-10	NIGERIA	2015-10-02	0	0	0	0.13	0					0.27	0	0	0	0	0	0	0	0	0	0	0		2	0	0	0	Ascaris	0	1	0	0	0	0	0	0	0	0	0
65	1	1991-02-03	GHANA	2014-12-09	0	0	0	0.54	1					0.21	0	1	1	1	1	1	1	0	0	0	1		2	40	0	0	Negativo	0	0	0	0	0	0	0	1	1	1	1
66	1	1984-02-05	SENEGAL	2015-01-20	0	0	0	0.5	1	1160	1	24	1	1.44	1	1	1	1	1	1	1	1	1	1	1		2	0	0	0	Negativo	0	0	0	1	1	1	1	1	1	1	1
68	1	1995-01-01	MALI	2015-09-17	0	0	0	0.96	1	4770	1	1	0	0.81	0	2	1	0	1	1	1	0	0	0	1	0.42	0	0	0	0	Negativo	0	0	0	0	0	0	0	1	0	1	0
69	1	1987-11-04	MALI	2015-09-29	0	0	0	0.26	0					0.09	0	1	1	1	1	1	1	0	0	0	1		2	0	0	0	Negativo	0	0	0	0	0	0	0	1	1	1	1
73	1	1995-09-14	SENEGAL	2015-07-28	0	0	0	0.27	0					0.25	0	0	0	0	0	0	0	0	0	0	0		2	0	0	0	Negativo	0	0	0	0	0	0	0	0	0	0	0
74	1	1995-05-03	GUINEA	2015-05-19	0	0	0	0.48	1	2860	1	2	0	0.13	0	1	1	1	0	0	0	0	0	0	1	0.5	0	0	0	0	Negativo	0	0	0	0	0	0	0	0	0	0	0
76	1	1997-05-13	MALI	2015-10-08	1	1	1	1.96	1	408	1	5	0	3.84	1	1	1	1	1	1	1	1	1	1	1		2	0	0	0	Trichostrongylus	1	1	0	1	1	1	1	1	1	1	1
77	1	1981-05-14	SIERRA LEONE	2015-09-15	0	0	0	0.12	0	499	1	3	0	1.44	1	1	1	1	1	1	1	1	0	1	1		2	0	0	0	Negativo	0	0	0	1	1	1	1	1	1	1	1
78	1	1988-01-01	MALI	2015-02-17	0	0	0	0.58	1	6700	1	14	0	1.36	1	2	1	0	1	1	1	0	0	0	1		2	0	0	0	Negativo	0	0	0	1	0	1	0	1	1	1	1
79	2	1963-06-08	GHANA	2015-09-04	1	1	1	0.1	0			0	0	0.07	0	0	0	0	0	0	0	0	0	0	0		2	0	0	0	Negativo	0	0	0	0	0	0	0	0	0	0	0
80	1	1987-01-02	COSTA D AVORIO	2015-07-28	0	0	0	0.08	0					0.15	0	0	0	0	1	1	1	0	0	0	1		2	0	0	0	Negativo	0	0	0	0	0	0	0	0	0	0	0
81	1	1998-08-18	GAMBIA	2014-08-21	1	1	1	0.46	1	1310	1	396	1	1.22	1	1	1	1	0	0	0	0	1	1	1		2	0	0	0	Negativo	0	0	0	1	1	1	1	1	1	1	1
82	1	1999-08-18	ITALIA	2015-06-17	0	0	0	0.54	1	17	0	11	0	0.04	0	0	0	0	0	0	0	0	0	0	0	0.16	0	0	0	0	Negativo	0	0	0	0	0	0	0	0	0	0	0
84	1	1987-01-01	SENEGAL	2015-04-29	0	0	0	0.84	1	2600	1			0.34	0	1	1	1	0	0	0	0	0	0	1	1.73	1	0	0	0	Negativo	0	1	0	0	0	0	0	0	0	0	0
86	1	1995-01-01	SENEGAL	2015-08-28	1	1	1	2.99	1	6760	1	1	0	4.47	1	1	1	1	1	1	1	1	0	1	1		2	0	0	0	Negativo	0	0	0	1	1	1	1	1	1	1	1
87	1	1994-03-26	SENEGAL	2015-06-25	0	0	0	0.68	1					0.5	0	1	1	1	1	1	1	0	0	0	1		2	0	0	0	Negativo	0	0	0	0	0	0	0	1	1	1	1
85	2	1990-03-07	SENEGAL	2015-12-22	1	1	1	0.2	0	899	1	20	1	0.25	0	0	0	0	0	0	0	0	0	0	0		2	0	0	0	Trichostrongylus	0	1	0	0	0	0	0	0	0	0	0
92	1	1994-02-10	BURKINA FASO	2014-09-17	0	0	0	0.58	1	478	1	4	0	3.5	1	1	1	1	1	1	1	0	0	0	1		2	0	0	0	Negativo	0	0	0	1	1	1	1	1	1	1	1
89	1	1971-01-01	BURKINA FASO	2015-09-18	0	0	0	0.54	1	521	1	6	0	2.95	1	1	1	1	1	1	1	0	0	0	1		2	0	0	0	Negativo	0	0	0	1	1	1	1	1	1	1	1
100	1	1974-01-01	ERITREA	2015-04-21	0	0	0	0.18	0	136	1	25	1	0.84	0	1	1	1	0	0	0	0	0	0	1		2	0	0	0	Negativo	0	0	0	0	0	0	0	0	0	0	0
101	1	1995-05-17	LIBERIA	2015-11-26	0	0	0	0.14	0					0.12	0	0	0	0	0	0	0	0	0	0	0		2	0	0	0	Negativo	0	0	0	0	0	0	0	0	0	0	0
102	1	1996-10-09	GAMBIA	2015-11-16	1	1	1	1.5	1	515	1	15	1	2.97	1	1	1	1	1	1	1	0	1	1	1		2	0	0	0	Negativo	0	0	0	1	1	1	1	1	1	1	1
109	2	2004-02-15	GHANA	2015-12-30	3	1	0							0.18	0	2	1	0	0	0	0	0	0	0	0		2	0	0	0	Negativo	0	0	2	0	0	0	0	1	0	1	0
105	2	2000-07-15	GHANA	2015-12-30	0	0	0							0.2	0	0	0	0	0	0	0	0	0	0	0		2	0	0	0	Negativo	0	0	2	0	0	0	0	0	0	0	0
108	2	2011-11-04	GHANA	2015-12-30	1	1	1							0.18	0	0	0	0	0	0	0	0	0	0	0		2	0	0	0	Negativo	0	0	2	0	0	0	0	0	0	0	0
107	1	1977-06-04	GHANA	2015-12-30	0	0	0	0.14	0	6	0	4	0	1.39	1	1	1	1	1	1	1	0	0	0	1		2	0	0	0	Negativo	0	0	0	1	1	1	1	1	1	1	1
106	2	2002-10-28	GHANA	2015-12-30	0	0	0	0.1	0	122	1	8	0	1.23	1	0	0	0	0	0	0	0	0	0	1		2	0	0	0	Negativo	0	0	0	0	0	0	0	0	0	0	0
110	1	1979-01-01	GAMBIA	2014-09-19	0	0	0	0.13	0	481	1	19	1	0.15	0	0	0	0	0	0	0	0	0	0	0		2	0	0	0	Negativo	0	0	0	0	0	0	0	0	0	0	0
112	1	1989-05-17	GHANA	2015-10-21	0	0	0	0.2	0					0.19	0	0	0	0	0	0	0	0	0	0	0		2	0	0	0	Negativo	0	0	0	0	0	0	0	0	0	0	0
115	2	1975-10-17	GHANA	2015-10-26	0	0	0	0	0					0.45	0	1	1	1	0	0	0	0	0	0	1		2	0	0	0	Negativo	0	0	0	0	0	0	0	0	0	0	0
117	1	1997-01-23	MALI	2014-09-10	0	0	0	0.29	0	77	0	5	0	0.62	0	1	1	1	1	1	1	1	0	1	1		2	0	0	0	Negativo	0	0	0	0	0	1	1	1	1	1	1
120	1	1962-12-23	COSTA D AVORIO	2015-07-27	0	0	0	0.57	1	33	0	2	0	0.09	0	0	0	0	0	0	0	0	0	0	0	0.28	0	80	1	1	Negativo	0	1	0	0	0	0	0	0	0	0	0
121	1	1985-08-01	GHANA	2014-12-11	0	0	0	0.14	0					0.12	0	0	0	0	0	0	0	0	0	0	0		2	0	0	0	Negativo	0	0	0	0	0	0	0	0	0	0	0
122	1	1996-05-03	GAMBIA	2015-08-18	0	0	0	0.58	1					0.18	0	1	1	1	0	0	0	0	0	0	1		2	160	1	1	Negativo	0	1	0	0	0	0	0	0	0	0	0
123	1	1969-03-29	ITALIA	2014-03-15	0	0	0	0.17	0	56.6	0	20	1	0.22	0	1	1	1	1	1	1	0	0	0	1		2	0	0	0	Negativo	0	0	0	0	0	0	0	1	1	1	1
124	1	1994-07-03	GAMBIA	2014-08-23	0	0	0	0.99	1	3680	1	8	0	0.41	0	0	0	0	0	0	0	0	0	0	0		2	160	1	1	Negativo	1	1	0	0	0	0	0	0	0	0	0
125	1	1992-05-08	NIGERIA	2015-05-05	0	0	0	0.23	0					0.21	0	1	1	1	0	0	0	0	0	0	1		2	0	0	0	Negativo	1	1	0	0	0	0	0	0	0	0	0
126	1	1986-03-02	GHANA	2015-06-23	0	0	0	0.11	0					0.14	0	0	0	0	0	0	0	0	0	0	0		2	0	0	0	Negativo	0	0	0	0	0	0	0	0	0	0	0
128	2	1972-01-13	ANGOLA	2015-03-20	1	1	1	0.06	0	48	0	22	1	0.13	0	0	0	0	0	0	0	0	0	0	0		2	40	0	0	Negativo	0	0	0	0	0	0	0	0	0	0	0
131	1	1993-06-15	GAMBIA	2015-02-19	0	0	0	0.09	0	450	1	19	1	0.13	0	0	0	0	0	0	0	0	0	0	0		2	0	0	0	Negativo	0	0	0	0	0	0	0	0	0	0	0
132	1	1977-10-01	ITALIA	2015-05-21	0	0	0	0.39	1	121	1	7	0	1.45	1	1	1	1	1	1	1	1	0	1	1		2	0	0	0	Negativo	0	0	0	1	1	1	1	1	1	1	1
133	1	1986-01-25	GAMBIA	2016-02-23	0	0	0	0.7	1	3340	1	12	0	1.78	1	1	1	1	1	1	1	0	1	1	1	0.4	0	0	0	0	Negativo	0	0	0	1	1	1	1	1	1	1	1
136	1	1991-01-01	MALI	2014-05-29	1	1	1	0.64	1	1900	1	1340	1	2.17	1	1	1	1	1	1	1	0	1	1	1		2	0	0	0	Negativo	0	0	0	1	1	1	1	1	1	1	1
137	1	1995-01-01	MALI	2014-07-31	0	0	0	0.31	1	157	1	11	0	1.36	1	1	1	1	1	1	1	0	0	0	1		2	0	0	0	Negativo	0	0	0	1	1	1	1	1	1	1	1
138	2	1988-01-23	SENEGAL	2015-09-29	0	0	0	0.19	0			9	0	0.09	0	0	0	0	0	0	0	0	0	0	0		2	0	0	0	Negativo	0	0	0	0	0	0	0	0	0	0	0
139	2	1941-03-16	ITALIA	2015-08-25	0	0	0	0.25	0	15.2	0	32	1	4.68	1	1	1	1	1	1	1	0	0	0	1	0.12	0	0	0	0	Negativo	0	0	0	1	1	1	1	1	1	1	1
140	1	1979-01-01	GUINEA BISSAU	2014-11-20	0	0	0	0.03	0			22	1	0.35	0	1	1	1	1	1	1	0	0	0	1		2	0	0	0	Negativo	0	0	0	0	0	0	0	1	1	1	1
141	1	1997-01-01	GAMBIA	2015-06-23	0	0	0	0.63	1					0.15	0	0	0	0	0	0	0	0	0	0	0		2	0	0	0	Negativo	0	0	0	0	0	0	0	0	0	0	0
147	1	1999-01-01	SENEGAL	2015-04-29	0	0	0	0.09	0					0.11	0	0	0	0	0	0	0	0	0	0	0		2	0	0	0	Negativo	0	0	0	0	0	0	0	0	0	0	0
148	1	1992-01-01	SENEGAL	2015-06-23	0	0	0	0.52	1					0.19	0	0	0	0	0	0	0	0	0	0	0		2	0	0	0	Negativo	0	0	0	0	0	0	0	0	0	0	0
150	1	1989-01-29	NIGERIA	2015-04-23	0	0	0	0.21	0					0.09	0	0	0	0	0	0	0	0	0	0	0		2	40	0	0	Negativo	0	0	0	0	0	0	0	0	0	0	0
151	1	1996-01-01	GUINEA BISSAU	2015-10-20	0	0	0	3.6	1	6110	1	8	0	3.14	1	1	1	1	1	1	1	0	1	1	1		2	0	0	0	Negativo	1	1	0	1	1	1	1	1	1	1	1
152	1	1993-04-10	GAMBIA	2015-07-16	0	0	0	0.34	1					0.23	0	0	0	0	0	0	0	0	0	0	0		2	0	0	0	Negativo	0	0	0	0	0	0	0	0	0	0	0
154	1	1971-02-04	ANGOLA	2014-11-17	0	0	0	1.15	1	474	1	15	1	0.72	0	0	0	0	1	1	1	0	0	0	1		2	160	1	1	Negativo	0	1	0	0	0	0	0	0	0	0	0
159	1	1989-01-01	COSTA D AVORIO	2014-08-22	1	1	1	0.79	1	2930	1	12	0	3.62	1	1	1	1	1	1	1	1	1	1	1		2	0	0	0	Negativo	0	0	0	1	1	1	1	1	1	1	1
162	1	1997-08-11	MALI	2015-12-01	1	1	1	0.21	0	18	0	4	0	0.41	0	1	1	1	0	0	0	0	0	0	1	0.36	0	0	0	0	Negativo	0	0	0	0	0	0	0	1	1	1	1
161	1	1996-09-27	COSTA D AVORIO	2015-08-22	1	1	1	0.25	0	260	1	2	0	2.1	1	2	1	0	0	0	0	1	0	1	1		2	0	0	0	Negativo	0	0	0	1	0	1	1	1	1	1	1
160	1	1990-03-15	GUINEA.	2015-06-09	0	0	0	0.08	0					0.18	0	0	0	0	0	0	0	0	0	0	0		2	0	0	0	Negativo	0	0	0	0	0	0	0	0	0	0	0
167	1	1993-08-05	SENEGAL	2015-07-28	0	0	0	0.89	1	5820	1	5	0	2.25	1	1	1	1	1	1	1	0	0	0	1		2	0	0	0	Negativo	0	0	0	1	1	1	1	1	1	1	1
168	1	1988-04-04	MALI	2015-07-28	0	0	0	0.21	0					0.22	0	0	0	0	0	0	0	0	0	0	0		2	0	0	0	Negativo	0	0	0	0	0	0	0	0	0	0	0
172	1	1982-12-31	MALI	2015-07-01	0	0	0	0.18	0	43	0	1	0	0.15	0	1	1	1	1	1	1	0	0	0	1		2	80	0	1	Negativo	0	1	0	0	0	0	0	1	1	1	1
175	1	2007-11-30	SENEGAL	2015-10-07	0	0	0	0.39	1					0.21	0	0	0	0	0	0	0	0	0	0	0		2	0	0	0	Negativo	0	0	0	0	0	0	0	0	0	0	0
176	1	1996-01-03	MALI	2015-03-16	0	0	0	0.18	0	627	1	50	1	1.69	1	2	1	0	1	1	1	0	1	1	1		2	0	0	0	Negativo	0	0	0	1	0	1	1	1	1	1	1
179	1	1988-01-01	SENEGAL	2014-09-27	0	0	0	0.61	1	778	1	9	0	1.12	1	1	1	1	0	0	0	0	0	0	1		2	640	1	1	Trichostrongylus	1	1	0	0	0	0	0	1	1	1	1
180	1	1985-01-01	MALI	2015-10-28	0	0	0	0.2	0					0.57	0	0	0	0	0	0	0	0	0	0	0		2	0	0	0	Negativo	0	0	0	0	0	0	0	0	0	0	0
181	2	1988-03-30	ANGOLA	2015-10-26	0	0	0	0.1	0					0.6	0	0	0	0	0	0	0	0	0	0	0		2	0	0	0	Negativo	0	0	0	0	0	0	0	0	0	0	0
183	1	1994-02-11	MALI	2014-05-21	0	0	0	1.21	1	7990	1	1167	1	0.84	0	1	1	1	1	1	1	0	1	1	1		2	0	0	0	Negativo	0	0	0	0	0	1	1	1	1	1	1
184	1	1989-09-23	MALI	2014-05-05	0	0	0	0.47	1	2270	1	23	1	0.6	0	1	1	1	1	1	1	0	1	1	1		2	0	0	0	Negativo	0	0	0	0	0	1	1	1	1	1	1
185	1	1990-03-15	COSTA D AVORIO	2015-08-06	0	0	0	0.44	1	159	1	6	0	0.2	0	0	0	0	0	0	0	0	0	0	0	1.92	1	0	0	0	Negativo	0	1	0	0	0	0	0	0	0	0	0
186	1	1994-12-20	SENEGAL	2015-07-16	0	0	0	0.19	0					0.13	0	0	0	0	0	0	0	0	0	0	0		2	0	0	0	Negativo	0	0	0	0	0	0	0	0	0	0	0
188	1	1987-10-07	GHANA	2014-12-09	0	0	0	0.15	0					0.05	0	0	0	0	1	1	1	0	0	0	1		2	0	0	0	Negativo	0	0	0	0	0	0	0	0	0	0	0
189	1	1976-07-28	NIGERIA	2015-06-16	0	0	0	0.45	1	942	1	3	0	0.14	0	0	0	0	1	1	1	0	0	0	1	0.9	0	640	1	1	Negativo	0	1	0	0	0	0	0	0	0	0	0
190	1	1992-08-28	NIGERIA	2015-04-23	0	0	0	0.27	0					0.15	0	0	0	0	0	0	0	0	0	0	0		2	0	0	0	Negativo	0	0	0	0	0	0	0	0	0	0	0
192	1	1975-08-16	NIGERIA	2015-06-23	0	0	0	0.14	0					0.04	0	0	0	0	0	0	0	0	0	0	0		2	0	0	0	Negativo	0	0	0	0	0	0	0	0	0	0	0
193	1	1990-06-01	NIGERIA	2015-04-23	0	0	0	0.24	0					0.13	0	0	0	0	0	0	0	0	0	0	0		2	0	0	0	Negativo	0	0	0	0	0	0	0	0	0	0	0
194	1	1996-10-04	NIGERIA	2015-09-17	0	0	0	0.31	1					0.11	0	1	1	1	0	0	0	0	0	0	1		2	0	0	0	Negativo	0	0	0	0	0	0	0	0	0	0	0
195	1	1993-10-01	NIGERIA	2015-10-06	0	0	0	0.18	0			17	1	0.11	0	0	0	0	0	0	0	0	0	0	0		2	0	0	0	Negativo	0	0	0	0	0	0	0	0	0	0	0
196	1	1989-06-06	NIGERIA	2015-10-27	0	0	0	0.1	0					0.54	0	0	0	0	0	0	0	0	0	0	0		2	0	0	0	Negativo	0	0	0	0	0	0	0	0	0	0	0
199	1	1998-01-01	EGITTO	2015-12-01	0	0	0	0.1	0					0.18	0	0	0	0	0	0	0	0	0	0	0		2	0	0	0	Negativo	0	0	0	0	0	0	0	0	0	0	0
200	1	1978-06-09	NIGERIA	2015-06-23	0	0	0	0.28	0					0.12	0	0	0	0	0	0	0	0	0	0	0		2	0	0	0	Negativo	0	0	0	0	0	0	0	0	0	0	0
201	1	1978-10-09	NIGERIA	2015-09-29	0	0	0	0.13	0			35	1	0.36	0	0	0	0	0	0	0	0	0	0	0		2	0	0	0	Negativo	0	0	0	0	0	0	0	0	0	0	0
204	1	1989-05-28	NIGERIA	2015-09-17	0	0	0	0.15	0	3940	1	20	1	0.09	0	2	1	0	0	0	0	0	0	0	0		2	0	0	0	Negativo	0	0	0	0	0	0	0	0	0	0	0
207	1	1995-05-01	NIGERIA	2015-09-17	0	0	0	0.19	0					0.34	0	1	1	1	0	0	0	0	0	0	1		2	0	0	0	Negativo	0	0	0	0	0	0	0	0	0	0	0
208	1	1987-07-27	NIGERIA	2015-06-25	0	0	0	0.4	1					0.17	0	0	0	0	0	0	0	0	0	0	0		2	0	0	0	Trichostrongylus	1	1	0	0	0	0	0	0	0	0	0
210	2	1957-05-11	ITALIA	2014-09-19	0	0	0	1.54	1					0.02	0	0	0	0	0	0	0	0	0	0	0		2	0	0	0	Negativo	0	0	0	0	0	0	0	0	0	0	0
213	1	1994-09-09	GAMBIA	2015-05-05	0	0	0	0.1	0					0.12	0	0	0	0	0	0	0	0	0	0	0		2	0	0	0	Ascaris	0	1	0	0	0	0	0	0	0	0	0
214	1	1977-01-08	NIGERIA	2015-11-23	0	0	0	0	0					0.33	0	0	0	0	0	0	0	0	0	0	0		2	0	0	0	Negativo	0	0	0	0	0	0	0	0	0	0	0
215	1	1998-02-14	GAMBIA	2015-11-16	1	1	1	0.2	0	300	1	20	1	0.44	0	0	0	0	0	0	0	0	0	0	0	0.17	0	0	0	0	Negativo	0	0	0	0	0	0	0	0	0	0	0
216	1	1998-01-01	GAMBIA	2015-12-01	0	0	0	0.1	0	36.5	0			1.12	1	1	1	1	1	1	1	0	0	0	1		2	40	0	0	Negativo	0	0	0	1	1	1	1	1	1	1	1
217	2	2001-12-29	ETIOPIA	2015-11-26	0	0	0	1.9	1	5790	1			0.72	0	0	0	0	1	1	1	0	0	0	1		2	1280	0	1	Negativo	0	1	0	0	0	0	0	0	0	0	0
219	1	1992-03-05	NIGERIA	2015-05-05	0	0	0	0.34	1					0.17	0	0	0	0	0	0	0	0	0	0	0		2	0	0	0	Negativo	1	1	0	0	0	0	0	0	0	0	0
220	1	1992-12-10	NIGERIA	2015-08-19	0	0	0	0.22	0					0.51	0	0	0	0	0	0	0	0	0	0	0		2	0	0	0	Negativo	1	1	0	0	0	0	0	0	0	0	0
227	1	1985-01-01	NIGERIA	2015-11-03	0	0	0	0.2	0					0.22	0	0	0	0	0	0	0	0	0	0	0	0.16	0	0	0	0	Negativo	0	0	0	0	0	0	0	0	0	0	0
231	1	1997-01-01	NIGERIA	2015-12-07	0	0	0	0.2	0	180	1	8	0	0.18	0	0	0	0	0	0	0	0	0	0	0		2	0	0	0	Negativo	0	0	0	0	0	0	0	0	0	0	0
235	1	1994-10-17	GHANA	2014-12-09	1	1	1	0.92	1	346	1	16	1	2.12	1	1	1	1	1	1	1	1	1	1	1		2	0	0	0	Negativo	0	0	0	1	1	1	1	1	1	1	1
237	1	1981-01-01	MALI	2015-07-28	0	0	0	0.06	0					0.41	0	2	1	0	0	0	0	0	0	0	0		2	0	0	0	Negativo	0	0	0	0	0	0	0	0	0	0	0
242	1	1986-08-17	NIGERIA	2015-04-23	0	0	0	0.11	0					0.11	0	0	0	0	0	0	0	0	0	0	0		2	0	0	0	Negativo	0	0	0	0	0	0	0	0	0	0	0
244	1	1995-03-29	NIGERIA	2015-06-23	0	0	0	0.16	0					0.2	0	0	0	0	0	0	0	0	0	0	0		2	0	0	0	Negativo	1	1	0	0	0	0	0	0	0	0	0
247	1	1996-12-08	SENEGAL	2015-07-28	0	0	0	0.18	0					0.22	0	2	1	0	0	0	0	0	0	0	0		2	0	0	0	Negativo	0	0	0	0	0	0	0	0	0	0	0
250	1	1990-12-31	MALI	2014-09-04	0	0	0	0.42	1	861	1	22	1	2.48	1	1	1	1	1	1	1	0	1	1	1		2	20	0	0	Negativo	0	0	0	1	1	1	1	1	1	1	1
252	1	1997-12-08	COSTA D AVORIO	2015-09-08	0	0	0	1.43	1	5780	1	6	0	1.06	1	2	1	0	1	1	1	0	1	1	1	2.88	1	0	0	0	Negativo	1	1	0	1	0	1	1	1	1	1	1
253	2	1987-04-15	NIGERIA	2015-07-10	0	0	0	0.2	0					0.43	0	2	1	0	0	0	0	0	0	0	0		2	0	0	0	Negativo	0	0	0	0	0	0	0	0	0	0	0
254	1	1988-07-06	SOMALIA	2015-05-19	0	0	0	0.4	1					0.14	0	0	0	0	0	0	0	0	0	0	0		2	0	0	0	Negativo	0	0	0	0	0	0	0	0	0	0	0
255	1	1987-02-03	MALI	2015-02-23	0	0	0	0.29	0	3860	1	15	1	0.86	0	1	1	1	1	1	1	0	0	0	1		2	0	0	0	Negativo	0	0	0	0	0	0	0	1	1	1	1
256	1	1998-02-14	SOMALIA	2015-08-18	0	0	0	0.11	0					0.07	0	1	1	1	0	0	0	0	0	0	1		2	0	0	0	Trichostrongylus + trichiuris	0	1	0	0	0	0	0	0	0	0	0
257	1	1965-01-01	SOMALIA	2015-05-19	0	0	0	0.1	0					0.12	0	1	1	1	0	0	0	0	0	0	1		2	0	0	0	Negativo	0	0	0	0	0	0	0	0	0	0	0
260	1	2001-04-23	SOMALIA	2015-04-24	0	0	0	0.21	0					0.11	0	0	0	0	1	1	1	0	0	0	1		2	0	0	0	Negativo	0	0	0	0	0	0	0	0	0	0	0
258	1	1995-12-20	GHANA	2015-07-16	0	0	0	0.06	0					0.14	0	1	1	1	0	0	0	0	0	0	1		2	0	0	0	Negativo	0	0	0	0	0	0	0	0	0	0	0
263	1	1983-06-23	NIGERIA	2015-08-18	0	0	0	0.31	1	312	1	167	1	0.96	0	1	1	1	1	1	1	0	1	1	1		2	40	0	0	Negativo	0	0	0	0	0	1	1	1	1	1	1
266	1	1990-01-01	NIGERIA	2015-04-23	0	0	0	0.42	1					0.08	0	0	0	0	0	0	0	0	0	0	0		2	0	0	0	Negativo	1	1	0	0	0	0	0	0	0	0	0
265	1	1995-08-19	NIGERIA	2015-06-25	0	0	0	0.21	0					0.2	0	0	0	0	0	0	0	0	0	0	0		2	0	0	0	Negativo	0	0	0	0	0	0	0	0	0	0	0
268	1	1988-08-06	NIGERIA	2015-11-03	0	0	0	0.1	0					0.14	0	0	0	0	0	0	0	0	0	0	0		2	40	0	0	Negativo	0	0	0	0	0	0	0	0	0	0	0
269	1	1994-07-15	NIGERIA	2015-04-21	0	0	0	0.07	0			23	1	0.65	0	0	0	0	0	0	0	0	0	0	0		2	0	0	0	Negativo	0	0	0	0	0	0	0	0	0	0	0
270	2	1959-07-26	NIGERIA	2015-01-22	0	0	0	0.27	0	145	1	14	0	0.16	0	0	0	0	0	0	0	0	0	0	0		2	0	0	0	Negativo	0	0	0	0	0	0	0	0	0	0	0
271	1	1989-07-27	NIGERIA	2015-09-25	0	0	0	0.35	1	1530	1			0.33	0	1	1	1	0	0	0	0	0	0	1		2	0	0	0	Negativo	0	0	0	0	0	0	0	0	0	0	0
275	1	1996-08-02	NIGERIA	2015-10-09	0	0	0	0.05	0	137	1	7	0	0.49	0	0	0	0	0	0	0	0	0	0	0		2	0	0	0	Negativo	0	0	0	0	0	0	0	0	0	0	0
276	1	1995-04-22	NIGERIA	2015-09-29	0	0	0	0.14	0					0.06	0	0	0	0	0	0	0	0	0	0	0		2	0	0	0	Negativo	0	0	0	0	0	0	0	0	0	0	0
278	1	1983-01-01	BURKINA FASO	2015-07-28	0	0	0	1.05	1					0.84	0	2	1	0	1	1	1	0	0	0	1		2	0	0	0	Negativo	0	0	0	0	0	0	0	1	0	1	0
280	1	1983-05-25	NIGERIA	2015-05-28	0	0	0	0.06	0					0.21	0	1	1	1	0	0	0	0	0	0	1		2	20	0	0	Negativo	0	0	0	0	0	0	0	0	0	0	0
281	1	1975-08-18	NIGERIA	2015-08-13	0	0	0	0.11	0			11	0	0.08	0	0	0	0	0	0	0	0	0	0	0		2	0	0	0	Negativo	0	0	0	0	0	0	0	0	0	0	0
282	1	1980-04-18	NIGERIA	2015-07-17	3	1	0	1.19	1	238	1	3	0	2.83	1	1	1	1	1	1	1	0	0	0	1		2	0	0	0	Negativo	0	0	0	1	1	1	1	1	1	1	1
285	1	1997-01-01	GAMBIA	2015-04-21	0	0	0	0.18	0			19	1	0.11	0	0	0	0	0	0	0	0	0	0	0		2	0	0	0	Negativo	0	0	0	0	0	0	0	0	0	0	0
288	1	1972-01-15	GAMBIA	2015-05-28	0	0	0	0.39	1					0.05	0	0	0	0	0	0	0	0	0	0	0		2	0	0	0	Negativo	0	0	0	0	0	0	0	0	0	0	0
286	1	1987-01-01	GAMBIA	2015-10-29	0	0	0	0.1	0					0.29	0	2	1	0	1	1	1	0	0	0	1		2	0	0	0	Negativo	0	0	0	0	0	0	0	1	0	1	0
290	1	2002-09-08	SOMALIA	2015-04-24	3	1	0	0.17	0					0.07	0	0	0	0	0	0	0	0	0	0	0		2	0	0	0	Negativo	0	0	0	0	0	0	0	0	0	0	0
291	1	1985-12-18	GUINEA.	2015-07-16	0	0	0	0.21	0	428	1	5	0	2.25	1	1	1	1	1	1	1	0	0	0	1		2	0	0	0	Negativo	0	0	0	1	1	1	1	1	1	1	1
294	1	1987-01-01	MALI	2014-06-14	0	0	0	0.41	1	5	0	12	0	1	1	2	1	0	1	1	1	0	0	0	1		2	0	0	0	Negativo	0	0	0	1	0	1	0	1	1	1	1
295	1	1985-02-10	GUINEA.	2015-09-10	0	0	0	0.13	0					1.4	1	1	1	1	1	1	1	0	0	0	1		2	0	0	0	Negativo	0	0	0	1	1	1	1	1	1	1	1
296	1	1996-01-23	NIGERIA	2015-10-13	0	0	0	0.17	0	15.3	0	33	1	1.05	1	1	1	1	1	1	1	0	1	1	1		2	0	0	0	Negativo	1	1	0	1	1	1	1	1	1	1	1
297	1	1990-01-01	GHANA	2016-01-22	0	0	0	1.7	1	13100	1	3	0	3.09	1	1	1	1	1	1	1	0	1	1	1	3.32	1	160	0	1	Negativo	1	1	0	1	1	1	1	1	1	1	1
298	1	1990-03-14	SENEGAL	2015-07-16	0	0	0	0.36	1					0.22	0	0	0	0	0	0	0	0	0	0	0		2	0	0	0	Negativo	0	0	0	0	0	0	0	0	0	0	0
299	1	1994-05-01	GUINEA.	2015-07-07	1	1	1	0.24	0	7480	1	2	0	4.42	1	1	1	1	1	1	1	1	0	1	1		2	0	0	0	Negativo	0	0	0	1	1	1	1	1	1	1	1
300	2	1975-03-23	NIGERIA	2015-09-24	0	0	0	0.77	1	375	1	9	0	0.21	0	0	0	0	0	0	0	0	0	0	0		2	320	0	1	Negativo	0	1	0	0	0	0	0	0	0	0	0
301	2	1992-05-29	SENEGAL	2015-10-07	0	0	0	0.2	0					0.1	0	1	1	1	0	0	0	0	0	0	1		2	80	0	1	Negativo	0	1	0	0	0	0	0	0	0	0	0
302	1	1978-01-01	COSTA D AVORIO	2015-07-28	0	0	0	0.3	1	195	1	3	0	1.96	1	1	1	1	1	1	1	0	0	0	1		2	0	0	0	Negativo	0	0	0	1	1	1	1	1	1	1	1
303	1	1959-11-16	TANZANIA	2015-05-05	0	0	0	0.11	0					0.11	0	1	1	1	1	1	1	0	0	0	1		2	0	0	0	Negativo	0	0	0	0	0	0	0	1	1	1	1
304	1	1978-01-01	SUDAN	2014-05-16	1	1	1	0.5	1	495	1	89	1	2.3	1	1	1	1	1	1	1	1	0	1	1		2	0	0	0	Negativo	0	0	0	1	1	1	1	1	1	1	1
305	1	1993-05-17	SENEGAL	2015-07-16	0	0	0	0.5	1	374	1	3	0	1.46	1	1	1	1	1	1	1	0	0	0	1		2	0	0	0	Negativo	1	1	0	1	1	1	1	1	1	1	1
308	1	1989-01-01	MALI	2015-06-04	0	0	0	0.52	1	260	1	7	0	0.78	0	1	1	1	1	1	1	0	0	0	1	0.8	0	0	0	0	Negativo	0	0	0	0	0	0	0	1	1	1	1
312	1	1996-01-01	COSTA D AVORIO	2014-08-22	1	1	1	1.23	1	25500	1	227	1	3.53	1	1	1	1	1	1	1	1	0	1	1		2	20	0	0	Negativo	0	0	0	1	1	1	1	1	1	1	1
309	1	1992-01-01	COSTA D AVORIO	2015-08-18	1	1	1	0.8	1	335	1	8	0	1.39	1	0	0	0	0	0	0	1	0	1	1		2	0	0	0	Negativo	0	0	0	0	0	1	1	1	1	1	1
313	1	1996-03-07	SENEGAL	2015-04-29	0	0	0	0.06	0					0.12	0	1	1	1	1	1	1	0	0	0	1		2	0	0	0	Negativo	0	0	0	0	0	0	0	1	1	1	1
316	1	1996-07-14	COSTA D AVORIO	2015-12-02	0	0	0	0.4	1	146	1			0.26	0	2	1	0	0	0	0	0	0	0	0		2	20	0	0	Negativo	0	0	0	0	0	0	0	0	0	0	0
317	1	1995-05-01	GAMBIA	2015-08-18	0	0	0	0.21	0					0.17	0	0	0	0	0	0	0	0	0	0	0		2	0	0	0	Negativo	0	0	0	0	0	0	0	0	0	0	0
459	1	1989-04-13	NIGERIA	2016-01-05	0	0	0	0.1	0	93	0	7	0	0.22	0	0	0	0	0	0	0	0	0	0	0		2	0	0	0	Negativo	0	0	0	0	0	0	0	0	0	0	0
318	1	1985-09-19	NIGERIA	2015-07-28	0	0	0	0.18	0					0.19	0	0	0	0	0	0	0	0	0	0	0		2	0	0	0	Negativo	1	1	0	0	0	0	0	0	0	0	0
320	1	1988-01-10	GHANA	2014-12-11	0	0	0	0.08	0					0.15	0	0	0	0	0	0	0	0	0	0	0		2	0	0	0	Negativo	0	0	0	0	0	0	0	0	0	0	0
322	1	1997-12-23	MALI	2015-02-10	1	1	1	1.14	1	1240	1	86	1	1.11	1	1	1	1	1	1	1	0	1	1	1		2	0	0	0	Negativo	0	0	0	1	1	1	1	1	1	1	1
323	1	1986-01-01	MALI	2014-05-31	0	0	0	0.29	0	302	1	15	1	1.17	1	1	1	1	1	1	1	0	0	0	1		2	0	0	0	Negativo	0	0	0	1	1	1	1	1	1	1	1
324	1	1993-05-04	MALI	2015-10-21	0	0	0	0.2	0	510	1	3	0	0.53	0	1	1	1	1	1	1	0	1	1	1	0.75	0	0	0	0	Negativo	0	0	0	0	0	1	1	1	1	1	1
325	1	1993-01-01	COSTA D AVORIO	2016-01-22	0	0	0	0.5	1	842	1	4	0	0.86	0	0	0	0	0	0	0	1	0	1	1	0.17	0	0	0	0	Negativo	0	0	0	0	0	1	1	0	0	1	1
328	1	1994-01-01	COSTA D AVORIO	2015-02-05	0	0	0	0.72	1	62.2	0	75	1	1.59	1	1	1	1	0	0	0	0	1	1	1		2	0	0	0	Negativo	1	1	2	0	0	1	1	1	1	1	1
329	1	1996-05-01	COSTA D AVORIO	2015-09-18	0	0	0	0.53	1					2.54	1	1	1	1	1	1	1	1	0	1	1		2		0	2	Negativo	0	0	0	1	1	1	1	1	1	1	1
331	1	1996-02-17	GAMBIA	2015-09-03	0	0	0	0.18	0	19.5	0	36	1	0.17	0	0	0	0	0	0	0	0	0	0	0		2	0	0	0	Negativo	0	0	2	0	0	0	0	0	0	0	0
332	2	1964-03-06	COSTA D AVORIO	2015-09-30	0	0	0							0.08	0	0	0	0	0	0	0	0	0	0	0		2	0	0	0	Negativo	0	0	2	0	0	0	0	0	0	0	0
333	2	1998-02-10	COSTA D AVORIO	2015-08-12	0	0	0	0.14	0	7.9	0	22	1	0.17	0	0	0	0	0	0	0	0	0	0	0		2	0	0	0	Negativo	0	0	0	0	0	0	0	0	0	0	0
335	1	1983-10-24	MALI	2015-10-05	0	0	0	0.62	1	2710	1	3	0	2.22	1	1	1	1	1	1	1	0	1	1	1		2	0	0	0	Negativo	0	0	0	1	1	1	1	1	1	1	1
336	1	1967-01-12	CONGO REPUBBLICA POPOLARE	2015-12-07	0	0	0	0	0	225	1	5	0	3.29	1	0	0	0	1	1	1	0	0	0	1		2	0	0	0	Negativo	0	0	0	0	0	0	0	1	1	1	1
337	1	1980-10-04	GHANA	2015-08-06	0	0	0	0.16	0					0.07	0	0	0	0	0	0	0	0	0	0	0		2	0	0	0	Negativo	0	0	0	0	0	0	0	0	0	0	0
342	1	1988-01-01	GAMBIA	2015-06-23	0	0	0	0.07	0					0.15	0	0	0	0	0	0	0	0	0	0	0		2	0	0	0	Negativo	0	0	0	0	0	0	0	0	0	0	0
343	1	1994-03-23	MALI	2014-04-15	1	1	1	2.06	1	1500	1	35	1	2.53	1	2	1	0	1	1	1	1	1	1	1		2	320	0	1	Negativo	0	1	0	1	1	1	1	1	1	1	1
345	2	1993-03-08	GAMBIA	2015-07-28	0	0	0	0.15	0					0.14	0	0	0	0	0	0	0	0	0	0	0		2	0	0	0	Negativo	0	0	0	0	0	0	0	0	0	0	0
346	1	1980-07-30	REGNO UNITO	2015-07-24	0	0	0	1.09	1	898	1	2	0	1.48	1	1	1	1	1	1	1	0	0	0	1		2	0	0	0	Negativo	0	0	0	1	1	1	1	1	1	1	1
348	1	1986-11-18	ITALIA	2014-09-17	0	0	0	1.04	1	145	1	207	1	0.06	0	0	0	0	0	0	0	0	0	0	0	1.04	1	640	0	1	Negativo	0	1	0	0	0	0	0	0	0	0	0
351	1	1991-03-14	NIGERIA	2015-09-01	0	0	0	0.25	0					0.34	0	1	1	1	0	0	0	0	0	0	1		2	0	0	0	Negativo	0	0	0	0	0	0	0	0	0	0	0
352	1	1988-12-17	GHANA	2014-11-05	0	0	0	0.77	1	1780	1	13	0	0.07	0	0	0	0	0	0	0	0	0	0	0		2	0	0	0	Negativo	0	0	0	0	0	0	0	0	0	0	0
353	1	1990-05-10	MALI	2015-05-19	0	0	0	0.17	0					1.24	1	1	1	1	1	1	1	0	0	0	1		2	0	0	0	Negativo	0	0	0	1	1	1	1	1	1	1	1
355	1	1995-09-02	GHANA	2014-12-11	0	0	0	0.11	0					0.24	0	0	0	0	0	0	0	0	0	0	0		2	0	0	0	Negativo	0	0	0	0	0	0	0	0	0	0	0
357	2	1974-07-09	NIGERIA	2015-12-03	0	0	0	0.12	0	44.9	0	7	0	0.32	0	0	0	0	0	0	0	0	0	0	0		2	0	0	0	Negativo	0	0	0	0	0	0	0	0	0	0	0
361	1	1995-09-07	SENEGAL	2015-07-16	0	0	0	0.1	0					0.14	0	0	0	0	0	0	0	0	0	0	0		2	0	0	0	Negativo	0	0	0	0	0	0	0	0	0	0	0
363	1	1971-06-02	GUINEA	2015-09-08	0	0	0	0.07	0					0.15	0	0	0	0	0	0	0	0	0	0	0		2	0	0	0	Negativo	0	0	0	0	0	0	0	0	0	0	0
365	1	1992-02-18	GAMBIA	2015-09-14	0	0	0	0.29	0	1270	1	1	0	0.1	0	0	0	0	0	0	0	0	0	0	0		2	80	1	1	Negativo	0	1	0	0	0	0	0	0	0	0	0
368	1	1998-02-12	MALI	2015-09-14	1	1	1	0.25	0	538	1	74	1	2.09	1	1	1	1	1	1	1	0	1	1	1		2	0	0	0	Negativo	0	0	0	1	1	1	1	1	1	1	1
369	1	1987-08-14	NIGERIA	2015-05-05	0	0	0	0.5	1					0.08	0	0	0	0	0	0	0	0	0	0	0		2	0	0	0	Negativo	1	1	0	0	0	0	0	0	0	0	0
372	2	1989-04-04	TANZANIA	2015-07-22	0	0	0	0.26	0			13	0	0.14	0	0	0	0	0	0	0	0	0	0	0		2	0	0	0	Trichostrongylus + trichiuris	0	1	0	0	0	0	0	0	0	0	0
373	1	1980-04-13	ITALIA	2014-08-27	0	0	0	0.86	1	326	1	12	0	3.28	1	1	1	1	1	1	1	0	0	0	1		2	0	0	0	Negativo	0	0	0	1	1	1	1	1	1	1	1
374	1	1990-04-04	SENEGAL	2015-06-25	0	0	0	0.33	1					0.12	0	0	0	0	0	0	0	0	0	0	0		2	0	0	0	Negativo	1	1	0	0	0	0	0	0	0	0	0
375	1	1969-04-08	CONGO REPUBBLICA POPOLARE	2015-09-08	0	0	0	0.21	0			1	0	0.15	0	0	0	0	0	0	0	0	0	0	0		2	0	0	0	Negativo	0	0	0	0	0	0	0	0	0	0	0
377	2	1976-05-24	GUINEA BISSAU	2015-10-27	0	0	0	0.3	1					0.57	0	0	0	0	0	0	0	0	0	0	0		2	0	0	0	Negativo	0	0	0	0	0	0	0	0	0	0	0
378	1	1997-05-25	GUINEA BISSAU	2015-11-03	0	0	0	0.26	0					0.39	0	1	1	1	1	1	1	0	0	0	1		2	0	0	0	Negativo	0	0	0	0	0	0	0	1	1	1	1
381	1	1979-10-20	TANZANIA	2015-11-16	1	1	1	0	0	24.8	0	3	0	3.93	1	1	1	1	1	1	1	0	0	0	1		2	40	0	0	Negativo	0	0	0	1	1	1	1	1	1	1	1
382	1	1990-01-27	MALI	2015-11-05	1	1	1	0.2	0	3710	1	149	1	0.37	0	1	1	1	1	1	1	1	1	1	1		2	0	0	0	Negativo	0	0	0	1	1	1	1	1	1	1	1
385	1	1985-01-01	SOMALIA	2015-05-19	0	0	0	0.32	1					3.2	1	1	1	1	1	1	1	1	0	1	1		2	0	0	0	Negativo	0	0	0	1	1	1	1	1	1	1	1
387	1	1999-06-03	GAMBIA	2015-06-23	0	0	0	0.31	1					0.2	0	1	1	1	1	1	1	0	0	0	1		2	0	0	0	Negativo	0	0	0	0	0	0	0	1	1	1	1
388	1	1979-11-25	SENEGAL	2015-07-17	0	0	0	1.01	1	570	1	3	0	0.32	0	1	1	1	1	1	1	0	0	0	1	2.33	1	0	0	0	Negativo	0	1	0	0	0	0	0	1	1	1	1
389	1	1974-05-06	NIGERIA	2015-05-28	0	0	0	0.24	0					0.85	0	2	1	0	0	0	0	0	0	0	0		2	0	0	0	Negativo	0	0	0	0	0	0	0	0	0	0	0
390	1	1935-10-24	ITALIA	2015-12-03	0	0	0	0	0	22.1	0	4	0	0.16	0	0	0	0	0	0	0	0	0	0	0		2	0	0	0	Negativo	0	0	0	0	0	0	0	0	0	0	0
391	1	1997-03-15	COSTA D AVORIO	2015-06-25	0	0	0	0.09	0					0.14	0	0	0	0	0	0	0	0	0	0	0		2	0	0	0	Negativo	0	0	0	0	0	0	0	0	0	0	0
392	1	1980-06-03	GHANA	2015-01-16	0	0	0	0.21	0	363	1	11	0	1.38	1	1	1	1	1	1	1	0	0	0	1		2	0	0	0	Negativo	0	0	0	1	1	1	1	1	1	1	1
393	1	1995-03-15	NIGERIA	2015-11-05	0	0	0	0.1	0	96.5	0	3	0	1.92	1	2	1	0	1	1	1	0	0	0	1		2	0	0	0	Negativo	0	0	0	1	0	1	0	1	1	1	1
395	1	1994-01-01	MALI	2015-07-06	0	0	0	0.75	1					0.41	0	0	0	0	0	0	0	0	0	0	0		2	160	0	1	Negativo	0	1	0	0	0	0	0	0	0	0	0
398	1	1990-06-15	NIGERIA	2015-10-29	0	0	0	0	0	26.8	0	5	0	0.4	0	0	0	0	0	0	0	0	0	0	0		2	0	0	0	Negativo	0	0	0	0	0	0	0	0	0	0	0
399	2	1971-01-22	TANZANIA	2015-12-28	0	0	0	0.1	0			19	1	0.51	0	1	1	1	0	0	0	0	0	0	1		2	20	0	0	Negativo	0	0	0	0	0	0	0	0	0	0	0
403	1	2006-11-11	ETIOPIA	2014-03-13	1	1	1	2.11	1	3430	1	10	0	4.1	1	1	1	1	1	1	1	1	0	1	1		2	640	1	1	Negativo	0	1	0	1	1	1	1	1	1	1	1
400	1	1988-01-01	SENEGAL	2015-05-05	0	0	0	0.15	0					0.39	0	1	1	1	1	1	1	0	0	0	1		2	0	0	0	Negativo	0	0	0	0	0	0	0	1	1	1	1
409	2	1972-10-10	SENEGAL	2015-08-12	0	0	0	0.36	1	104	1	150	1	0.1	0	1	1	1	0	0	0	0	0	0	1	0.87	0	0	0	0	Negativo	0	0	0	0	0	0	0	0	0	0	0
405	2	1999-03-10	ITALIA	2015-08-12	0	0	0							0.1	0	0	0	0	0	0	0	0	0	0	0		2	0	0	0	Negativo	0	0	2	0	0	0	0	0	0	0	0
410	1	1971-10-23	SENEGAL	2014-12-23	0	0	0	0.14	0	25.4	0	18	1	1.19	1	1	1	1	1	1	1	0	1	1	1		2	0	0	0	Negativo	0	0	0	1	1	1	1	1	1	1	1
411	1	1991-01-01	SENEGAL	2015-06-23	0	0	0	0.09	0					0.13	0	0	0	0	0	0	0	0	0	0	0		2	0	0	0	Negativo	0	0	0	0	0	0	0	0	0	0	0
412	1	1994-03-11	GHANA	2015-06-23	0	0	0	0.03	0					0.16	0	1	1	1	0	0	0	0	0	0	1		2	0	0	0	Negativo	0	0	0	0	0	0	0	0	0	0	0
413	2	1982-08-13	BRASILE	2014-10-27	0	0	0							1.07	1	1	1	1	1	1	1	0	0	0	1		2	20	0	0	Negativo	0	0	2	1	1	1	1	1	1	1	1
415	1	1989-01-01	GUINEA.	2014-08-22	0	0	0	0.69	1	1440	1	22	1	2.45	1	1	1	1	1	1	1	0	0	0	1		2	0	0	0	Negativo	0	0	0	1	1	1	1	1	1	1	1
416	2	1992-03-07	NIGERIA	2015-12-31	0	0	0	0.3	1					0.27	0	0	0	0	0	0	0	0	0	0	0		2	0	0	0	Negativo	0	0	0	0	0	0	0	0	0	0	0
417	1	1992-01-06	BURKINA FASO	2015-07-28	0	0	0	0.17	0					0.64	0	1	1	1	1	1	1	0	0	0	1		2	20	0	0	Negativo	0	0	0	0	0	0	0	1	1	1	1
419	1	1995-09-04	GAMBIA	2015-07-17	0	0	0							0.1	0	0	0	0	0	0	0	0	0	0	0		2		0	2	Negativo	0	0	2	0	0	0	0	0	0	0	0
420	2	1990-01-01	SOMALIA	2015-05-05	0	0	0	0.08	0					0.14	0	0	0	0	0	0	0	0	0	0	0		2	0	0	0	Negativo	0	0	0	0	0	0	0	0	0	0	0
422	1	1990-02-25	GUINEA BISSAU	2015-07-16	0	0	0	0.76	1					0.13	0	0	0	0	0	0	0	0	0	0	0		2	0	0	0	Negativo	0	0	0	0	0	0	0	0	0	0	0
423	1	1988-08-09	NIGERIA	2015-09-25	0	0	0	0.19	0					0.14	0	0	0	0	0	0	0	0	0	0	0		2	0	0	0	Negativo	0	0	0	0	0	0	0	0	0	0	0
424	1	1986-10-10	GHANA	2015-11-09	0	0	0	0	0	234	1	5	0	0.38	0	1	1	1	0	0	0	0	0	0	1		2	0	0	0	Negativo	0	0	0	0	0	0	0	0	0	0	0
426	1	1988-10-20	NIGERIA	2015-06-16	0	0	0	0.17	0					0.13	0	1	1	1	0	0	0	0	0	0	1		2	0	0	0	Negativo	0	0	0	0	0	0	0	0	0	0	0
427	1	1989-08-15	SENEGAL	2015-09-29	0	0	0	0.41	1	68	0	4	0	0.2	0	0	0	0	0	0	0	0	0	0	0	0.78	0	0	0	0	Negativo	0	0	0	0	0	0	0	0	0	0	0
428	1	1984-08-05	NIGERIA	2015-05-28	0	0	0	0.46	1					0.09	0	1	1	1	0	0	0	0	0	0	1		2	20	0	0	Negativo	0	0	0	0	0	0	0	0	0	0	0
430	1	1992-09-12	NIGERIA	2014-10-09	0	0	0	0.38	1	39	0	40	1	0.01	0	0	0	0	0	0	0	0	0	0	0		2	0	0	0	Negativo	0	0	0	0	0	0	0	0	0	0	0
432	1	1987-02-16	NIGERIA	2015-06-04	0	0	0	0.1	0	610	1	7	0	3	1	1	1	1	1	1	1	0	0	0	1		2	0	0	0	Negativo	0	0	0	1	1	1	1	1	1	1	1
434	1	1996-02-18	NIGERIA	2015-07-28	0	0	0	0.15	0					0.2	0	0	0	0	0	0	0	0	0	0	0		2	20	0	0	Negativo	0	0	0	0	0	0	0	0	0	0	0
435	1	1998-09-21	GHANA	2015-07-01	0	0	0	0.17	0			1	0	0.36	0	0	0	0	0	0	0	0	0	0	0		2	0	0	0	Negativo	0	0	0	0	0	0	0	0	0	0	0
436	1	1994-05-20	NIGERIA	2015-09-29	0	0	0	0.92	1			1	0	0.18	0	0	0	0	0	0	0	0	0	0	0		2	0	0	0	Negativo	1	1	0	0	0	0	0	0	0	0	0
437	2	1984-02-18	NIGERIA	2015-12-09	0	0	0	0.1	0	355	1	8	0	0.38	0	0	0	0	0	0	0	0	0	0	0		2	0	0	0	Negativo	0	0	0	0	0	0	0	0	0	0	0
438	1	1995-02-09	NIGERIA	2015-10-06	0	0	0	0.04	0					0.09	0	0	0	0	0	0	0	0	0	0	0		2	0	0	0	Negativo	0	0	0	0	0	0	0	0	0	0	0
439	1	1996-07-01	NIGERIA	2015-09-25	0	0	0	0.14	0					0.03	0	0	0	0	0	0	0	0	0	0	0		2	0	0	0	Negativo	0	0	0	0	0	0	0	0	0	0	0
441	1	1983-08-02	NIGERIA	2015-05-28	0	0	0	0.22	0					0.09	0	0	0	0	0	0	0	0	0	0	0		2	0	0	0	Negativo	0	0	0	0	0	0	0	0	0	0	0
443	1	1972-12-27	NIGERIA	2015-05-05	0	0	0	0.1	0	33	0	10	0	2.48	1	1	1	1	1	1	1	0	0	0	1		2	0	0	0	Negativo	0	0	0	1	1	1	1	1	1	1	1
444	1	1989-11-11	NIGERIA	2015-04-17	0	0	0	0.21	0					0.15	0	0	0	0	0	0	0	0	0	0	0		2	0	0	0	Negativo	0	0	0	0	0	0	0	0	0	0	0
445	1	1988-10-01	NIGERIA	2015-05-28	0	0	0	0.31	1					0.15	0	2	1	0	0	0	0	0	0	0	0		2	80	0	1	Negativo	0	1	0	0	0	0	0	0	0	0	0
446	1	1980-08-15	NIGERIA	2015-05-28	0	0	0	0.33	1	490	1	11	0	1.08	1	1	1	1	1	1	1	0	0	0	1		2	0	0	0	Negativo	0	0	0	1	1	1	1	1	1	1	1
449	1	1976-04-13	NIGERIA	2015-05-28	0	0	0	0.18	0					0.21	0	0	0	0	0	0	0	0	0	0	0		2	20	0	0	Negativo	0	0	0	0	0	0	0	0	0	0	0
447	1	1995-06-20	NIGERIA	2015-05-19	0	0	0	0.13	0					0.12	0	0	0	0	1	1	1	0	0	0	1		2	20	0	0	Negativo	0	0	0	0	0	0	0	0	0	0	0
450	1	1986-04-15	NIGERIA	2015-04-23	0	0	0	0.12	0					0.09	0	0	0	0	0	0	0	0	0	0	0		2	0	0	0	Negativo	1	1	0	0	0	0	0	0	0	0	0
454	1	1988-04-08	NIGERIA	2015-11-03	0	0	0	0.3	1					0.15	0	0	0	0	0	0	0	0	0	0	0		2	0	0	0	Negativo	0	0	0	0	0	0	0	0	0	0	0
456	1	1980-08-05	SUDAN	2015-09-14	3	1	0	0.17	0	126	1	18	1	0.73	0	1	1	1	1	1	1	0	0	0	1		2	0	0	0	Negativo	0	0	0	1	0	1	0	1	1	1	1
457	1	1996-11-11	GHANA	2014-11-28	1	1	1	0.23	0	249	1	16	1	1.47	1	2	1	0	1	1	1	0	0	0	1		2	0	0	0	Toxocara	0	1	0	1	1	1	1	1	1	1	1
458	1	1996-02-03	NIGERIA	2015-09-02	0	0	0	0.12	0					0.1	0	1	1	1	0	0	0	0	0	0	1		2	0	0	0	Negativo	0	0	0	0	0	0	0	0	0	0	0
460	1	1991-05-28	NIGERIA	2015-05-05	0	0	0	0.09	0					0.22	0	0	0	0	1	1	1	0	0	0	1		2	0	0	0	Negativo	1	1	0	0	0	0	0	0	0	0	0
461	1	1991-06-15	GHANA	2015-10-20	0	0	0	0	0	26	0	8	0	0.49	0	0	0	0	1	1	1	0	1	1	1		2	0	0	0	Negativo	0	0	0	0	0	1	1	0	0	1	1
462	1	1979-02-15	GHANA	2015-02-03	0	0	0	0.07	0	7.66	0	20	1	1.86	1	1	1	1	1	1	1	0	0	0	1		2	0	0	0	Negativo	0	0	0	1	1	1	1	1	1	1	1
464	1	1989-02-08	NIGERIA	2015-09-04	0	0	0	0.06	0					0.12	0	0	0	0	0	0	0	0	0	0	0		2	0	0	0	Ascaris	0	1	0	0	0	0	0	0	0	0	0
465	1	1991-02-02	NIGERIA	2015-12-28	0	0	0	0.5	1	392	1	11	0	0.3	0	0	0	0	0	0	0	0	0	0	0		2	0	0	0	Negativo	1	1	0	0	0	0	0	0	0	0	0
467	1	1992-05-15	NIGERIA	2015-05-28	0	0	0	0.16	0					0.18	0	0	0	0	0	0	0	0	0	0	0		2	0	0	0	Negativo	1	1	0	0	0	0	0	0	0	0	0
468	2	1995-01-01	NIGERIA	2015-06-23	0	0	0	0.46	1					0.2	0	0	0	0	0	0	0	0	0	0	0		2	0	0	0	Negativo	0	0	0	0	0	0	0	0	0	0	0
469	1	1996-12-10	NIGERIA	2015-11-25	1	1	1	0.1	0	466	1	5	0	0.17	0	0	0	0	0	0	0	0	0	0	0		2	0	0	0	Negativo	0	0	0	0	0	0	0	0	0	0	0
470	1	1978-09-01	SUDAN	2015-09-30	0	0	0	0.34	1	5	0	30	1	0.42	0	1	1	1	1	1	1	0	0	0	1		2	0	0	0	Negativo	0	0	0	0	0	0	0	1	1	1	1
473	1	1995-07-19	NIGERIA	2015-06-23	0	0	0	0.36	1					0.16	0	0	0	0	0	0	0	0	0	0	0		2	40	0	0	Negativo	1	1	0	0	0	0	0	0	0	0	0
471	1	1988-06-10	NIGERIA	2015-12-31	0	0	0	0.3	1					0.6	0	0	0	0	0	0	0	0	0	0	0		2	0	0	0	Negativo	0	0	0	0	0	0	0	0	0	0	0
472	1	1988-03-08	NIGERIA	2015-12-15	0	0	0	0.08	0					0.41	0	0	0	0	0	0	0	0	0	0	0		2	0	0	0	Negativo	0	0	0	0	0	0	0	0	0	0	0
474	2	1994-04-04	NIGERIA	2015-08-14	0	0	0	0.34	1	1840	1	2	0	0.24	0	0	0	0	0	0	0	0	0	0	0		2	20	0	0	Negativo	1	1	0	0	0	0	0	0	0	0	0
475	1	1994-04-04	NIGERIA	2015-06-25	0	0	0	0.43	1					4.21	1	1	1	1	1	1	1	1	0	1	1		2	40	0	0	Negativo	0	0	0	1	1	1	1	1	1	1	1
477	1	1994-04-11	NIGERIA	2015-06-23	0	0	0	0.16	0					0.15	0	0	0	0	0	0	0	0	0	0	0		2	0	0	0	Negativo	0	0	0	0	0	0	0	0	0	0	0
479	1	1992-07-01	NIGERIA	2015-06-04	0	0	0	0.4	1					0.14	0	0	0	0	0	0	0	0	0	0	0		2	0	0	0	Negativo	1	1	0	0	0	0	0	0	0	0	0
478	1	1994-01-01	NIGERIA	2015-05-05	0	0	0	0.27	0					0.11	0	0	0	0	1	1	1	0	0	0	1		2	0	0	0	Negativo	1	1	0	0	0	0	0	0	0	0	0
480	1	1987-04-01	NIGERIA	2015-06-04	0	0	0	0.21	0					0.12	0	0	0	0	0	0	0	0	0	0	0		2	0	0	0	Negativo	0	0	0	0	0	0	0	0	0	0	0
481	1	1995-01-01	NIGERIA	2015-09-01	0	0	0	0.2	0					0.21	0	1	1	1	0	0	0	0	0	0	1		2	0	0	0	Negativo	0	0	0	0	0	0	0	0	0	0	0
482	1	1985-04-25	NIGERIA	2015-10-22	0	0	0	0.1	0			5	0	0.43	0	0	0	0	0	0	0	0	0	0	0		2	0	0	0	Negativo	0	0	0	0	0	0	0	0	0	0	0
484	1	1994-05-25	GHANA	2015-06-04	0	0	0	1.08	1	254	1	11	0	2.39	1	1	1	1	1	1	1	0	0	0	1	1.63	1	0	0	0	Negativo	1	1	0	1	1	1	1	1	1	1	1
485	1	1989-04-26	GHANA	2014-11-14	1	1	1	0.43	1	616	1	40	1	3.51	1	1	1	1	1	1	1	1	0	1	1		2	20	0	0	Negativo	0	0	0	1	1	1	1	1	1	1	1
490	1	1979-01-01	NIGERIA	2015-10-21	0	0	0	0.6	1					0.25	0	0	0	0	0	0	0	0	0	0	0		2	0	0	0	Negativo	0	0	0	0	0	0	0	0	0	0	0
494	2	1992-01-01	GAMBIA	2015-07-10	0	0	0	0.14	0					0.32	0	0	0	0	0	0	0	0	0	0	0		2	0	0	0	Negativo	0	0	0	0	0	0	0	0	0	0	0
495	1	1992-01-04	SOMALIA	2015-05-19	0	0	0	0.11	0					0.32	0	0	0	0	0	0	0	0	0	0	0		2	0	0	0	Negativo	0	0	0	0	0	0	0	0	0	0	0
496	2	1991-05-15	MADAGASCAR	2015-10-08	0	0	0	0.15	0	78.9	0			0.14	0	1	1	1	0	0	0	0	0	0	1		2	0	0	0	Negativo	0	0	0	0	0	0	0	0	0	0	0
497	2	1977-12-14	MADAGASCAR	2015-11-18	1	1	1	0.31	1	4650	1	3	0	6.85	1	1	1	1	1	1	1	0	0	0	1	0.51	0	0	0	0	Negativo	0	0	0	1	1	1	1	1	1	1	1
498	2	1992-03-13	NIGERIA	2015-11-27	0	0	0	0.3	1					0.34	0	0	0	0	0	0	0	0	0	0	0		2	0	0	0	Negativo	1	1	0	0	0	0	0	0	0	0	0
499	2	2001-03-30	ETIOPIA	2014-03-17	1	1	1	0.16	0	185	1	8	0	0.01	0	1	1	1	1	1	1	1	0	1	1		2		0	2	Negativo	0	0	0	1	1	1	1	1	1	1	1
500	1	1999-08-17	NIGERIA	2015-10-02	0	0	0	0.13	0					0.26	0	0	0	0	0	0	0	0	0	0	0		2	0	0	0	Negativo	1	1	0	0	0	0	0	0	0	0	0
501	1	1992-05-28	NIGERIA	2015-08-19	0	0	0	0.43	1					0.06	0	0	0	0	0	0	0	0	0	0	0		2	0	0	0	Negativo	1	1	0	0	0	0	0	0	0	0	0
504	1	1957-10-08	TANZANIA	2015-05-05	0	0	0	0.11	0			13	0	1.76	1	1	1	1	1	1	1	0	0	0	1		2	0	0	0	Negativo	0	0	0	1	1	1	1	1	1	1	1
503	2	1955-08-30	TANZANIA	2015-05-05	0	0	0	0.05	0			13	0	0.08	0	0	0	0	0	0	0	0	0	0	0		2	0	0	0	Negativo	0	0	0	0	0	0	0	0	0	0	0
507	1	1995-04-21	MALI	2014-06-07	0	0	0	0.65	1	3370	1	2	0	1.93	1	1	1	1	1	1	1	0	0	0	1		2	0	0	0	Negativo	0	0	0	1	1	1	1	1	1	1	1
508	1	1997-05-10	GUINEA.	2016-01-05	1	1	1	1.19	1	2550	1	1	0	5.26	1	1	1	1	1	1	1	0	0	0	1	0.31	0	0	0	0	Negativo	0	0	0	1	1	1	1	1	1	1	1
510	1	1966-01-01	SUDAN	2015-09-30	0	0	0	0.26	0	961	1	75	1	0.05	0	0	0	0	0	0	0	0	0	0	0	0.29	0	0	0	0	Negativo	0	0	0	0	0	0	0	0	0	0	0
512	1	1997-02-21	NIGERIA	2015-10-21	0	0	0	0.4	1	1040	1	48	1	2.1	1	1	1	1	1	1	1	0	1	1	1		2	0	0	0	Negativo	0	0	0	1	1	1	1	1	1	1	1
513	1	1988-03-13	MALI	2014-06-14	0	0	0	0.69	1	1000	1	16	1	1.35	1	2	1	0	1	1	1	0	0	0	1		2	20	0	0	Negativo	0	0	0	1	0	1	0	1	1	1	1
514	1	1999-02-06	EGITTO	2015-08-06	0	0	0	0.15	0			3	0	0.2	0	0	0	0	0	0	0	0	0	0	0		2	0	0	0	Negativo	0	0	0	0	0	0	0	0	0	0	0
516	1	1989-05-20	GHANA	2015-06-04	0	0	0	0.17	0	588	1	11	0	1.48	1	1	1	1	1	1	1	0	1	1	1		2	20	0	0	Negativo	0	0	0	1	1	1	1	1	1	1	1
517	1	1987-04-20	COSTA D AVORIO	2015-07-16	0	0	0	0.13	0					0.09	0	0	0	0	0	0	0	0	0	0	0		2	40	0	0	Negativo	0	0	0	0	0	0	0	0	0	0	0
523	1	1984-08-04	GUINEA BISSAU	2015-11-16	1	1	1	0.1	0	81.3	0	3	0	0.23	0	0	0	0	0	0	0	0	0	0	0		2	20	0	0	Negativo	0	0	0	0	0	0	0	0	0	0	0
524	1	1997-04-17	SENEGAL	2015-02-11	0	0	0	0.61	1	876	1	20	1	0.23	0	0	0	0	0	0	0	0	0	0	0		2		1	1	trichiuris	1	1	0	0	0	0	0	0	0	0	0
525	1	1998-02-18	GAMBIA	2015-11-30	1	1	1	0.2	0					0.52	0	0	0	0	0	0	0	0	0	0	0		2	0	0	0	Negativo	0	0	0	0	0	0	0	0	0	0	0
526	1	1994-01-01	MALI	2014-05-17	0	0	0	0.61	1	3550	1	75	1	2.34	1	1	1	1	1	1	1	0	1	1	1		2	0	0	0	Negativo	0	0	0	1	1	1	1	1	1	1	1
527	1	1980-08-08	GHANA	2015-08-07	0	0	0	0.25	0			7	0	0.1	0	2	1	0	0	0	0	0	0	0	0		2	0	0	0	Negativo	0	0	0	0	0	0	0	0	0	0	0
528	1	1989-03-01	SENEGAL	2015-06-04	0	0	0	0.17	0					0.12	0	0	0	0	0	0	0	0	0	0	0		2	0	0	0	Negativo	0	0	0	0	0	0	0	0	0	0	0
529	2	1994-01-01	BURKINA FASO	2015-07-06	0	0	0	0.14	0					0.31	0	2	1	0	0	0	0	0	0	0	0		2	40	0	0	Negativo	0	0	0	0	0	0	0	0	0	0	0
534	1	1993-06-10	COSTA D AVORIO	2015-07-28	1	1	1	1.27	1					2.65	1	2	1	0	1	1	1	1	0	1	1		2	160	1	1	Negativo	0	1	0	1	1	1	1	1	1	1	1
535	1	1997-05-04	GAMBIA	2015-05-28	0	0	0	0.65	1					0.08	0	0	0	0	0	0	0	0	0	0	0		2	0	0	0	Ascaris	0	1	0	0	0	0	0	0	0	0	0
536	1	1969-03-10	SENEGAL	2015-01-15	1	1	1	0.43	1	1340	1	13	0	3.47	1	1	1	1	1	1	1	1	0	1	1		2	0	0	0	Negativo	0	0	0	1	1	1	1	1	1	1	1
537	1	1996-01-01	SENEGAL	2015-04-30	0	0	0	1.58	1	497	1	3883	1	1.33	1	1	1	1	1	1	1	0	1	1	1		2	320	0	1	Negativo	0	1	0	1	1	1	1	1	1	1	1
538	1	1987-01-01	COSTA D AVORIO	2014-10-10	0	0	0	0.48	1	1120	1	13	0	0.18	0	2	1	0	0	0	0	0	0	0	0		2	160	1	1	Negativo	0	1	0	0	0	0	0	0	0	0	0
541	1	1988-02-25	MALI	2015-08-12	1	1	1	1.25	1	2590	1	204	1	2.89	1	1	1	1	1	1	1	0	1	1	1		2	0	0	0	Negativo	0	0	0	1	1	1	1	1	1	1	1
540	1	1972-03-25	MALI	2014-09-15	0	0	0	0.13	0	2200	1	10	0	1.28	1	1	1	1	1	1	1	0	0	0	1		2	0	0	0	Negativo	0	0	0	1	1	1	1	1	1	1	1
543	1	1993-01-01	GUINEA	2015-09-29	1	1	1	0.57	1	487	1	1	0	2.81	1	1	1	1	1	1	1	1	0	1	1		2	80	0	1	Negativo	0	1	0	1	1	1	1	1	1	1	1
546	1	1982-10-01	GUINEA BISSAU	2015-04-24	0	0	0	0.43	1	494	1	5	0	0.15	0	0	0	0	0	0	0	0	0	0	0	0.11	0	0	0	0	Negativo	0	0	0	0	0	0	0	0	0	0	0
547	1	1986-06-26	NIGERIA	2015-06-23	0	0	0	0.28	0					0.09	0	0	0	0	0	0	0	0	0	0	0		2	160	0	1	Negativo	1	1	0	0	0	0	0	0	0	0	0
550	1	1992-12-05	MALI	2014-04-15	0	0	0	0.25	0	2500	1	278	1	2.59	1	1	1	1	1	1	1	0	1	1	1		2	40	0	0	Negativo	0	0	0	1	1	1	1	1	1	1	1
554	1	1989-05-05	NIGERIA	2015-06-25	0	0	0	0.49	1					0.1	0	0	0	0	0	0	0	0	0	0	0		2	40	0	0	Negativo	1	1	0	0	0	0	0	0	0	0	0
556	1	1990-04-18	SENEGAL	2016-01-22	0	0	0	2.8	1	490	1	5	0	3.18	1	1	1	1	1	1	1	1	0	1	1	0.34	0	0	1	1	Negativo	1	1	0	1	1	1	1	1	1	1	1
557	1	1987-04-16	GHANA	2015-06-23	0	0	0	0.29	0					0.15	0	0	0	0	0	0	0	0	0	0	0		2	0	0	0	Negativo	0	0	0	0	0	0	0	0	0	0	0
558	1	1998-01-01	SOMALIA	2015-04-24	0	0	0	0.16	0					0.06	0	0	0	0	0	0	0	0	0	0	0		2	0	0	0	Negativo	0	0	0	0	0	0	0	0	0	0	0
559	1	1997-05-05	SENEGAL	2015-07-16	3	1	0	0.46	1	2230	1	4	0	1.03	1	1	1	1	1	1	1	0	1	1	1		2	0	0	0	Negativo	0	0	0	1	1	1	1	1	1	1	1
560	1	1988-10-07	BURKINA FASO	2015-07-28	0	0	0	1.2	1					0.39	0	1	1	1	1	1	1	0	0	0	1		2	20	0	0	Negativo	0	0	0	0	0	0	0	1	1	1	1
562	1	1993-03-10	MALI	2015-01-07	0	0	0	0.82	1					0.74	0	1	1	1	1	1	1	0	1	1	1		2		0	2	Negativo	0	0	0	0	0	1	1	1	1	1	1
563	1	1993-10-22	SENEGAL	2015-09-14	0	0	0	0.46	1	365	1	1	0	0.12	0	0	0	0	0	0	0	0	0	0	0	1.22	1	0	1	1	Negativo	0	1	0	0	0	0	0	0	0	0	0
566	1	1963-04-25	SENEGAL	2014-12-03	0	0	0	0.4	1	770	1	15	1	1.21	1	2	1	0	1	1	1	0	0	0	1		2	0	0	0	Negativo	0	0	0	1	0	1	0	1	1	1	1
567	1	1998-04-18	GAMBIA	2015-12-01	3	1	0	0.1	0					0.26	0	0	0	0	0	0	0	0	0	0	0		2	0	0	0	Negativo	0	0	0	0	0	0	0	0	0	0	0
568	1	1980-06-25	NIGERIA	2015-09-01	1	1	1	0.49	1	1540	1	13	0	3.38	1	1	1	1	1	1	1	1	1	1	1		2	0	0	0	Negativo	0	0	0	1	1	1	1	1	1	1	1
569	1	1951-11-15	ANGOLA	2014-04-08	0	0	0	0.02	0	715	1	14	0	2.47	1	1	1	1	1	1	1	0	0	0	1		2	0	0	0	Negativo	0	0	0	1	1	1	1	1	1	1	1
570	1	1990-02-18	GAMBIA	2014-11-19	0	0	0	0.1	0					0.13	0	0	0	0	0	0	0	0	0	0	0		2	0	0	0	Negativo	0	0	0	0	0	0	0	0	0	0	0
571	1	1993-12-31	MALI	2014-04-15	0	0	0	0.68	1	1060	1	11	0	1.83	1	1	1	1	1	1	1	0	1	1	1		2	0	0	0	Negativo	0	0	0	1	1	1	1	1	1	1	1
573	1	1987-11-17	MALI	2015-09-29	0	0	0	0.15	0					0.41	0	1	1	1	1	1	1	0	0	0	1		2	0	0	0	Negativo	0	0	0	0	0	0	0	1	1	1	1
574	1	1988-05-18	GHANA	2014-12-09	0	0	0	0.15	0					0.18	0	0	0	0	0	0	0	0	0	0	0		2	0	0	0	Negativo	0	0	0	0	0	0	0	0	0	0	0
576	1	1972-08-03	GUINEA	2015-09-09	0	0	0	0.07	0			20	1	0.09	0	0	0	0	0	0	0	0	0	0	0		2	0	0	0	Negativo	0	0	0	0	0	0	0	0	0	0	0
577	1	1992-04-27	GAMBIA	2015-10-23	0	0	0	0.1	0					0.48	0	0	0	0	0	0	0	0	0	0	0		2	0	0	0	Negativo	0	0	0	0	0	0	0	0	0	0	0
580	1	1993-01-01	COSTA D AVORIO	2015-07-28	0	0	0	0.36	1					0.18	0	0	0	0	0	0	0	0	0	0	0		2	0	0	0	Negativo	0	0	0	0	0	0	0	0	0	0	0
581	2	1945-01-01	CAMERUN	2015-12-03	1	1	1	0	0	303	1	253	1	0.22	0	1	1	1	0	0	0	0	0	0	1		2	0	0	0	Negativo	0	0	0	0	0	0	0	1	1	1	1
583	1	1978-01-01	SENEGAL	2015-11-24	0	0	0	0.6	1	620	1	5	0	3.11	1	1	1	1	1	1	1	0	0	0	1		2	0	0	0	Negativo	0	0	0	1	1	1	1	1	1	1	1
585	1	1986-06-15	SENEGAL	2014-12-03	0	0	0	0.35	1					0.09	0	0	0	0	0	0	0	0	0	0	0		2		0	2	Negativo	0	0	0	0	0	0	0	0	0	0	0
588	1	1992-07-01	MALI	2014-05-16	0	0	0	0.56	1	841	1	15	1	1.44	1	1	1	1	1	1	1	0	0	0	1		2	0	0	0	Negativo	0	0	0	1	1	1	1	1	1	1	1
589	1	1996-01-01	GUINEA BISSAU	2015-10-20	1	1	1	1.8	1	3140	1	84	1	4.14	1	1	1	1	1	1	1	0	1	1	1		2	0	0	0	Negativo	0	0	0	1	1	1	1	1	1	1	1
590	1	1992-02-02	MALI	2015-07-28	0	0	0	0.25	0					0.95	0	1	1	1	1	1	1	0	0	0	1		2	0	0	0	Negativo	0	0	0	0	0	0	0	1	1	1	1
591	1	1999-01-01	MALI	2015-04-29	1	1	1	0.94	1	432	1	5	0	1.74	1	1	1	1	1	1	1	1	0	1	1		2	40	0	0	Negativo	0	0	0	1	1	1	1	1	1	1	1
593	1	1987-01-01	COSTA D AVORIO	2015-05-05	1	1	1	0.35	1	1850	1	1	0	2.48	1	1	1	1	1	1	1	1	0	1	1		2	0	0	0	Negativo	0	0	0	1	1	1	1	1	1	1	1
594	1	1958-12-27	COSTA D AVORIO	2014-10-11	0	0	0	0.03	0	457	1	75	1	0.3	0	0	0	0	0	0	0	0	0	0	0		2		0	2	Negativo	0	0	0	0	0	0	0	0	0	0	0
597	1	1992-01-01	MALI	2014-09-09	0	0	0	0.62	1	27.5	0	18	1	2.48	1	1	1	1	1	1	1	0	0	0	1		2	0	0	0	Negativo	0	0	0	1	1	1	1	1	1	1	1
600	1	1984-01-01	MALI	2014-07-05	0	0	0	0.21	0	740	1	10	0	1.51	1	1	1	1	1	1	1	0	0	0	1		2	0	0	0	Negativo	0	0	0	1	1	1	1	1	1	1	1
599	1	1992-12-31	MALI	2015-05-05	0	0	0	0.12	0					0.21	0	0	0	0	1	1	1	0	0	0	1		2	0	0	0	Negativo	0	0	0	0	0	0	0	0	0	0	0
605	1	1998-03-23	NIGERIA	2015-07-01	0	0	0	0.6	1	819	1	21	1	0.15	0	1	1	1	0	0	0	0	0	0	1	0.36	0	0	0	0	Negativo	1	1	0	0	0	0	0	0	0	0	0
607	2	1990-01-01	NIGERIA	2015-07-07	1	1	1	0.49	1					0.9	0	1	1	1	0	0	0	0	0	0	1		2	20	0	0	Negativo	0	0	0	0	0	0	0	1	1	1	1
609	1	1974-01-01	NIGER	2015-09-10	0	0	0	0.06	0	37.7	0	6	0	0.11	0	0	0	0	0	0	0	0	0	0	0		2	0	0	0	Negativo	0	0	0	0	0	0	0	0	0	0	0
610	1	1968-04-26	GHANA	2015-09-08	0	0	0	0.16	0	37.7	0	6	0	0.14	0	0	0	0	1	1	1	0	0	0	1		2	0	0	0	Negativo	0	0	0	0	0	0	0	0	0	0	0
612	1	1994-07-10	NIGERIA	2015-08-13	3	1	0	0	0	420	1			1.89	1	0	0	0	1	1	1	0	0	0	1		2	20	0	0	Negativo	0	0	0	1	0	1	0	1	1	1	1
613	2	1966-12-19	VENEZUELA	2015-10-23	0	0	0	0.1	0	67.2	0			0.14	0	0	0	0	0	0	0	0	0	0	0		2	0	0	0	Negativo	0	0	0	0	0	0	0	0	0	0	0
615	2	1998-08-20	CAMERUN	2015-06-23	0	0	0	0.13	0					0.13	0	0	0	0	0	0	0	0	0	0	0		2	0	0	0	Negativo	0	0	0	0	0	0	0	0	0	0	0
617	1	1996-04-24	NIGERIA	2015-06-25	0	0	0	0.32	1					0.18	0	1	1	1	0	0	0	0	0	0	1		2	0	0	0	Negativo	0	0	0	0	0	0	0	0	0	0	0
620	1	1958-08-31	GHANA	2015-09-11	0	0	0							0.17	0	0	0	0	1	1	1	0	0	0	1		2		0	2	Negativo	0	0	2	0	0	0	0	0	0	0	0
621	1	1977-03-10	NIGERIA	2015-06-04	0	0	0	0.14	0					0.09	0	0	0	0	0	0	0	0	0	0	0		2	0	0	0	Negativo	0	0	0	0	0	0	0	0	0	0	0
622	1	1990-04-18	GHANA	2014-11-28	0	0	0	0.1	0	178	1	16	1	2.71	1	1	1	1	1	1	1	0	0	0	1		2	0	0	0	Negativo	0	0	0	1	1	1	1	1	1	1	1
623	1	1988-12-30	BURKINA FASO	2014-12-18	0	0	0	1.73	1	411	1	18	1	2.27	1	1	1	1	1	1	1	0	1	1	1		2	40	0	0	Negativo	0	0	0	1	1	1	1	1	1	1	1
626	1	1981-06-10	GHANA	2014-12-09	0	0	0	0.14	0					0.08	0	0	0	0	1	1	1	0	0	0	1		2	0	0	0	Negativo	0	0	0	0	0	0	0	0	0	0	0
630	1	1970-01-01	MAURITIUS	2015-06-12	0	0	0	0.1	0					0.41	0	2	1	0	0	0	0	0	0	0	0		2	0	0	0	Negativo	0	0	0	0	0	0	0	0	0	0	0
631	2	1981-11-05	CAMERUN	2015-10-14	0	0	0	0.1	0			597	1	0.45	0	0	0	0	0	0	0	0	0	0	0		2	0	0	0	Negativo	0	0	0	0	0	0	0	0	0	0	0

## Sheet: legend
id	sex	birth_d	nation	cca_d	cca	eos	h_eos
label			Nationality	date test	test	eosynophil count	eosynophil count > 300
type	Num	Date	string	Date	Num	Num	Num
value	1 = M	2 = NA	2 = NA	2 = NA	0 = Neg		0 = Neg
	2 = F				1 = Pos		1 = Pos
					2 = NA		2 = NA
ige	h_ige	rbc	ematuria
IgE value	High IgE	rbc urine count	ematuria
Num	Num	Num	Num
	0 = < 100		0 = < 15 rbc
	1 = > 100		1 = > 15 rbc
	2 = NA		2 = NA
elisa	elisa_p	ict	wb	mansoni	haematob	micro	schisto
schistosomiasis ELISA serology	schisto ELISA >1	schistosomiasis ICT test	schistosomiasis WB test	stool microscopy	urine microscopy	microscopy positive	positive at one schisto test
Num	Num	Num	Num	Num	Num	Num	Num
2 = NA	0 = Neg	0 = Neg	0 = Neg	0 = Neg	0 = Neg	0 = Neg	0 = Neg
	1 = Pos	1 = Pos	1 = Pos	1 = Pos	1 = Pos	1 = Pos	1 = Pos
	2 = NA	2 = NA	2 = NA	2 = NA	2 = NA	2 = NA	2 = NA
		3 = Dubbio	3 = Dubbio
ab_fil	m_perst	ab_stro	fec_stro	strongy	helminth	ancilost	hiv
filaria serology	mansonellosi	strongyloidiasis serology	larve into stool	positive at one strongy test	others helminths in the stool	in the stool	serology
Num	Num	Num	Num	Num	String	Num	Num
2 = NA	0 = Neg	2 = NA	0 = No	0 = Neg		0 = Neg	0 = Neg
	1 = Pos		1 = Yes	1 = Pos		1 = Pos	1 = Pos
	2 = NA		2 = NA	2 = NA		2 = NA	2 = NA
ref_plus	ref_min	gold_pl	gold_min	ref_pl	ref_m	gold_p	gold_m
ref std >2 pos including borderline	ref std >2 pos excluding borderline	ref_plus OR eggs	ref_min OR eggs	ref std >1 pos including borderline	ref std >1 pos excluding borderline	ref_pl OR eggs	ref_m OR eggs
